# Supplementary material for: Identifying the Relationship between PM2.5 and Hyperlipidemia Using Mendelian Randomization, RNA-seq Data and Model Mice Subjected to Air Pollution
Source: Toxics. 2023 Sep 29;11(10):823. doi: 10.3390/toxics11100823 (PMC10611378; doi:10.3390/toxics11100823)
Supplement: Supplementary file 1 [file toxics-11-00823-s001.zip › Table S1.xlsx]

## Sheet: Sheet1
Table S1 Studies about air pollution and dyslipidemia
Author (Year)	Sample size	Study setting	Exposure	Outcome	Main findings
Zhang K et al. (2021)	7063	China	PM2.5, PM10, NO2, SO2 and O3	TC, TG, and LDL-C HDL-C	Each 10 μg/m3 increment of 3-month average PM2.5 was associated with 0.65% [95% confidence interval (CI): 0.03%-1.28%], 0.56% (95%CI: 0.33%-0.79%) and 0.63% (95%CI: 0.35%-0.91%) increment in TG, TC, and LDL-C, and 0.91% (95%CI: 0.68%-1.13%) decrease in HDL-C.
Zhao-Huan Gui et al. (2020)	12,814 children aged 7-18 years	China	PM1, PM2.5, PM10 and NO2	TC, TG, and LDL-C HDL-C	Long-term PM1, PM2.5, PM10 and NO2 exposures were positively associated with TC levels and risk of hypercholesterolemia in children and adolescents.
Bo-Yi Yang et al. (2018)	15477	China	PM1, PM2.5, PM10, NO2, SO2 and O3	TC, TG, and LDL-C HDL-C	per 10-μg/m3 increment in air pollutants TC+, TG+, LDL-C+, HDL-C-
Kyoung-Nam Kim et al. (2022)	12778	Korea	PM2.5, NO2 and O3	TC, TG, and HDL-C	PM2.5 exposure contributed to higher TC, NO2 resulted in higher triglycerides and lower HDL-C, and ozone (O3) led to lower HDL-C.
Nina Roswall et al. (2023)	32851	Dane	UFP	HDL,nonHDL	30-day UFP-exposure, adjusted β-estimates were: -0.025 (-0.043; -0.006) for HDL, 0.086 (0.042; 0.130) for non-HDL
Shuyuan Mao et al. (2020)	39057	China	PM2.5	TC, TG, and LDL-C HDL-C	Each 1-μg/m3 increment of PM2.5 was related to 0.10% (0.07%-0.19%) increase in TC, 0.63% (0.50%-0.77%) increase in LDL-C, 2.93% (2.70%-3.16%) decrease in TG, 0.49% (0.38%-0.60%) decrease in HDL-C; and 5.7% (95%CI: 3.7%-7.6%), 4.0% (95%CI: 2.1%-6.0%) and 3.8% (95%CI: 2.5%-5.1%) increase in odds for hypercholesterolemia, hyperbetalipoproteinemia and hypoalphalipoproteinemia, respectively.
Sarah Rajkumar et al. (2019)	150	Honduran	PM2.5 mass and black carbon (BC)	dyslipidemia
Lei Wang et al. (2021)	67305	China Multi-Ethnic Cohort (CMEC) study	PM2.5	TC, TG, and LDL-C HDL-C	Each 10 μg/m3 increase in PM2.5 was associated with 0.92% (95% confidence interval (CI): 0.64%, 1.20%), 2.23% (95% CI: 1.44%, 3.02%), and 3.04% (95% CI: 2.61%, 3.47%) increases in TC, TG, and LDL-C levels, respectively, and a 2.03% (95% CI: 1.69%, 2.37%) decrease in HDL-C levels, and high risks of dyslipidemia (OR = 1.14, 95% CI: 1.10, 1.18).
Minzhen Wang et al. (2018)	3912 type 2 diabetes patients	China	PM10	TC, HDLC	A 10 μg/m³ increment in PM10 was associated with 0.45% (95% CI: 0.08-0.82%), 0.29% (95% CI: 0.10-0.49%) and 0.83% (95% CI: 0.21-1.45%) increase in TC, HDL-C and LDL-C, respectively.
Qiao Liu et al. (2023)	197957	China	PM2.5	TG LDLC	For every 10 μg/m3 increase in PM2.5, triglyceride levels decreased by 0.5447% (95% CI - 0.7873, - 0.3015), the low-density lipoprotein cholesterol concentration increased by 0.0127 mmol/L (95% CI 0.0099, 0.0156), the total cholesterol concentration increased by 0.0095 mmol/L (95% CI 0.0053, 0.0136), and no significant association was observed between PM2.5 and the high-density lipoprotein choles…
Shuyuan Mao et al. (2020)	39259	China	PM2.5	TC	Each 1 μg/m3 increment of PM1 was associated with an increase of 0.21% (95% confidence interval (CI): 0.11%-0.31%) in TC and 0.75% (95% CI: 0.61%-0.90%) in LDL-C, while decrease of 2.68% (95% CI: 2.43%-2.93%) in TG and 0.47% (95% CI: 0.35%-0.59%) in HDL-C. Each 1 μg/m3 increase in PM1 was associated with 6% (95% CI: 4%-8%), 3% (95% CI: 2%-5%) and 5% (95% CI: 3%-7%) higher risks of hypercholestero…
Woo-Young Shin et al. (2020)	85869	Korea	PM1	LDLC	LDLC increased
Bell et al. (2017)	6654	U.S.	PM2.5 and BC	HDL-C and HDL particle number	Higher BC levels (1-year average) were significantly associated with a lower HDL-C and HDL particle number. Higher PM2.5 levels (3-month average) were associated with lower HDL particle number but not HDL-C.
Bind et al. (2016)	1112	U.S.	Particle number, PM2.5 BC, PM2.5 mass concentrations	TC, TG, HDL-C, LDL-C	Air pollution-lipids association varied across deciles of the lipid distributions. For instance, the associations were stronger at the highest percentiles of the lipids distribution.
Cai et al. (2017)	144082	Norway and Netherland	PM10 and NO2	TC,TG, HDL-C	Higher PM10 and NO2 levels were significantly associated with elevated TG. NO2, not PM10, was significantly associated with HDL-C. No significant association was observed between any of the exposures and TC.
Chuang et al. (2011)	1023	Taiwan, China	PM10, PM2.5, O3, NO2, SO2, and CO	TC, TG, HDL-C	TC was positively and significantly associated with PM10, PM2.5, O3, NO2, and CO. The remaining associations were not significant.
Jiang et al. (2016)	371	China	Traffic-related air pollution (PM2.5)	TC, HDL-C, LDL-C	Participants living within 50 m of a major road had 1.56-fold higher LDL-C than those living more than 200m away. No significant difference was observed for TC and HDL-C.
Poursafa et al. (2014)	1413	Iran	Air quality index	TC, TG, HDL-C, and LDL-C	Air quality index was significantly associated with TC, LDL-C, and HDL-C, but not with TG, in some regions.
Shanley et al. (2016)	11623	U.S.	PM10	TC, TG, HDL-C, LDL-C	Higher PM10 levels were significantly associated with increased TC, TG, LDL-C, but not with HDL-C.
Sørensen et al. (2015)	39863	Denmark	PM2.5 and NO2	TC	Long-term exposure to higher PM2.5 and NO2 levels were significantly associated with higher TC levels in two-pollutant model.
Wallwork et al. (2017)	587	U.S.	PM2.5	TG and LDL-C	Increase in annual PM2.5 concentration was associated with a higher risk of hypertriglyceridemia, but not with LDL-C.
Yeatts et al. (2007)	12	U.S.	PM2.5-10 and PM2.5	TC, TG, and VLDL	Higher PM2.5-10 levels were significantly associated with TG and VLDL. No significant associations were found with PM2.5.
Yitshak Sade et al. (2016)	73117	Israel	PM2.5 and PM10	TG, HDL-C, LDL-C	Increase in 3-month average PM2.5 and PM10 concentrations were significantly associated with higher HDL-C and LDL-C in diabetic patients and participants with normal glucose levels. Positive associations of TG with PM10 and PM2.5 were only detected among diabetic patients.
Abbreviations: UFP, ultrafine particle; BC, black carbon; CO, carbon monoxide; HDL-C, high-density lipoprotein cholesterol; LDL-C, low-density lipoprotein cholesterol; NO2, nitrogen dioxide; PM, particulate matter; PM2.5, particle with aerodynamic diameter ≤ 2.5 µm; PM10, particle with aerodynamic diameter ≤10 µm; PM2.5-10, particle with aerodynamic diameter ranging from 2.5 to 10 µm; SO2, sulfur…

## Sheet: Sheet2
Table 1
exposure	outcome	method	snp	OR	SE	P value
ukb-b-10817	ukb-b-17462	MR Egger	60	1.0365	0.016453	0.0334267
ukb-b-10817	ukb-b-17462	Weighted median	60	1.00311	0.00332716	0.351026
ukb-b-10817	ukb-b-17462	Inverse variance weighted	60	1.00634	0.00273781	0.020954
ukb-b-10817	ukb-b-17462	Simple mode	60	1.00031	0.00739127	0.966405
ukb-b-10817	ukb-b-17462	Weighted mode	60	1.00164	0.00690507	0.813814
Table 2
exposure	outcome	method	snp	OR	SE	P value
ukb-b-10817	met-d-Total_TG	MR Egger	102	1.037	0.116365	0.75553
ukb-b-10817	met-d-Total_TG	Weighted median	102	1.07561	0.0571401	0.202108
ukb-b-10817	met-d-Total_TG	Inverse variance weighted	102	1.10043	0.0453969	0.035029
ukb-b-10817	met-d-Total_TG	Simple mode	102	1.12534	0.177939	0.508431
ukb-b-10817	met-d-Total_TG	Weighted mode	102	1.12534	0.1713	0.492174
