# Supplementary material for: Identifying the Relationship between PM2.5 and Hyperlipidemia Using Mendelian Randomization, RNA-seq Data and Model Mice Subjected to Air Pollution
Source: Toxics. 2023 Sep 29;11(10):823. doi: 10.3390/toxics11100823 (PMC10611378; doi:10.3390/toxics11100823)
Supplement: Supplementary file 1 [file toxics-11-00823-s001.zip › Table S2.xlsx]

## Sheet: Sheet1
Table S2 Mice primers of qPCR
Ccl2	Forward	CACTCACCTGCTGCTACTCA
	Reverse	GGTCAGCACAGACCTCTCTC
Adipoq	Forward	TGCAACATTCCGGGACTCTAC
	Reverse	TTGGTCTCCCACCTCCAGAT
β-actin	Forward	AGATCAAGATCATTGCTCCTCCT
	Reverse	ACGCAGCTCAGTAACAGTCC
